# Supplementary material for: Pharmacogenomics of Rivaroxaban: Association of CYP3A4, CYP3A5, CYP2J2, ABCB1, and ABCG2 Variants with Bleeding and Thrombotic Outcomes in Real-World Clinical Practice
Source: Pharmaceutics. 2026 Jul 20;18(7):884. doi: 10.3390/pharmaceutics18070884 (PMC13416040; doi:10.3390/pharmaceutics18070884)
Supplement: Supplementary file 1 [file pharmaceutics-18-00884-s001.zip]

Archive with 1 entries (1 files):
- pharmaceutics-4391916-supplementary.pdf
